# Supplementary material for: Changes of Acute Kidney Injury Epidemiology during the COVID-19 Pandemic: A Retrospective Cohort Study
Source: J Clin Med. 2022 Jun 10;11(12):3349. doi: 10.3390/jcm11123349 (PMC9225342; doi:10.3390/jcm11123349)
Supplement: Supplementary file 1 [file jcm-11-03349-s001.zip]

Archive with 1 entries (1 files):
- jcm-1728157-supplementary.pdf
